# Supplementary material for: Inhibition of TXNRD or SOD1 overcomes NRF2-mediated resistance to β-lapachone
Source: Redox Biol. 2020 Jan 23;30:101440. doi: 10.1016/j.redox.2020.101440 (PMC6997906; doi:10.1016/j.redox.2020.101440)
Supplement: Table 1 [file mmc2.xlsx]

## Sheet: Table 1_LuSCC
Sample ID	Altered	KEAP1: MUT	NFE2L2: MUT	cancer	NQO1 expression TUMOR	NQO1expression NORMAL
TCGA-18-3407	YES	V155F	no alteration	lusc	8640.34	0
TCGA-18-3408	YES	no alteration	A69_D77del	lusc	10657.6	0
TCGA-18-3409	YES	P318L	no alteration	lusc	980	0
TCGA-18-3411	YES	no alteration	R34G	lusc	31936	0
TCGA-18-3415	YES	no alteration	G31A	lusc	16829.5	0
TCGA-18-4721	YES	no alteration	R34Q	lusc	10413.5	0
TCGA-18-5592	YES	no alteration	D77G	lusc	6538.22	0
TCGA-18-5595	YES	R260Q, E493D	no alteration	lusc	15677	0
TCGA-21-1071	YES	no alteration	T80K	lusc	19702.1	0
TCGA-21-1075	YES	no alteration	D29H	lusc	11982.6	0
TCGA-21-1077	YES	D422N	no alteration	lusc	5783.68	0
TCGA-22-4594	YES	C319Afs*9	L370V	lusc	25148.2	0
TCGA-22-4599	YES	V155F	no alteration	lusc	7142.84	0
TCGA-22-5473	YES	no alteration	Q26P	lusc	7867.93	0
TCGA-22-5474	YES	no alteration	E79Q	lusc	14393.4	0
TCGA-22-5477	YES	no alteration	R34Q	lusc	8311.93	0
TCGA-22-5479	YES	no alteration	R34P	lusc	14433.5	0
TCGA-22-5482	YES	no alteration	F37del	lusc	7598.81	1101.27
TCGA-22-5483	YES	no alteration	G31A	lusc	19625.9	595.77
TCGA-33-4532	YES	N469Kfs*11	no alteration	lusc	14043.4	0
TCGA-33-4538	YES	L310P	no alteration	lusc	7967.57	0
TCGA-33-4586	YES	no alteration	D29Y	lusc	10775	0
TCGA-33-4589	YES	no alteration	D29N	lusc	23463.6	0
TCGA-33-6738	YES	R362Q	no alteration	lusc	26985.6	0
TCGA-33-A4WN	YES	no alteration	Q26R	lusc	10811.2	0
TCGA-33-A5GW	YES	no alteration	R34P	lusc	0	0
TCGA-34-2596	YES	no alteration	D29G	lusc	8402.21	0
TCGA-34-2608	YES	no alteration	W24C, D27H	lusc	5752.23	0
TCGA-34-5236	YES	no alteration	R34P	lusc	8352.87	0
TCGA-34-5240	YES	no alteration	D29H	lusc	11196.5	0
TCGA-37-4132	YES	R71L	no alteration	lusc	13363.4	0
TCGA-37-4133	YES	S243C	no alteration	lusc	50270.6	0
TCGA-37-4135	YES	no alteration	Q26L	lusc	21292.2	0
TCGA-37-5819	YES	G480W	no alteration	lusc	27640.8	0
TCGA-37-A5EN	YES	D235Y	no alteration	lusc	0	0
TCGA-39-5011	YES	G333C	no alteration	lusc	17403.2	0
TCGA-39-5022	YES	no alteration	E79Q	lusc	9906.54	0
TCGA-39-5034	YES	R554Q	no alteration	lusc	35418.5	0
TCGA-39-5036	YES	G423V	no alteration	lusc	27653.5	0
TCGA-43-2578	YES	V167F	no alteration	lusc	9423.16	0
TCGA-43-6143	YES	I506V	no alteration	lusc	15087.7	637.71
TCGA-46-3765	YES	no alteration	L30F	lusc	4753.38	0
TCGA-46-3768	YES	no alteration	D29H	lusc	17640.9	0
TCGA-46-6025	YES	Q75*	no alteration	lusc	17837.7	0
TCGA-51-4079	YES	no alteration	G81V	lusc	23046.9	657.922
TCGA-51-4081	YES	V418L	L30F	lusc	6578.91	438.048
TCGA-56-5897	YES	no alteration	E79Q	lusc	12407.5	0
TCGA-56-8504	YES	R234W	no alteration	lusc	12277.1	0
TCGA-56-8629	YES	no alteration	D29N	lusc	7373.46	0
TCGA-56-A4BY	YES	no alteration	T80K	lusc	10175.5	0
TCGA-56-A5DR	YES	W450*, E449K	no alteration	lusc	0	0
TCGA-58-8393	YES	no alteration	G31del	lusc	10554.7	0
TCGA-58-A46K	YES	no alteration	D29N	lusc	19800.9	0
TCGA-58-A46M	YES	N482_R483delinsS	no alteration	lusc	10288.9	0
TCGA-60-2709	YES	no alteration	G81S	lusc	4786.05	784.555
TCGA-60-2710	YES	R470C	no alteration	lusc	3395.74	0
TCGA-60-2723	YES	L231V	no alteration	lusc	6600.25	0
TCGA-63-A5M9	YES	H274R	no alteration	lusc	0	0
TCGA-63-A5MB	YES	no alteration	G31V	lusc	0	0
TCGA-63-A5MJ	YES	no alteration	D29Y	lusc	0	0
TCGA-63-A5ML	YES	no alteration	R34G	lusc	0	0
TCGA-63-A5MY	YES	no alteration	M235I	lusc	0	0
TCGA-66-2754	YES	W544C	no alteration	lusc	42179.9	0
TCGA-66-2756	YES	V369L	no alteration	lusc	21244.2	0
TCGA-66-2766	YES	no alteration	G31A	lusc	14898.6	0
TCGA-66-2770	YES	no alteration	E79Q	lusc	7577.76	0
TCGA-66-2773	YES	R470C, R320Q	no alteration	lusc	17274.6	0
TCGA-66-2777	YES	S224Y	no alteration	lusc	7548.39	0
TCGA-66-2783	YES	no alteration	D29N	lusc	19789.9	0
TCGA-66-2787	YES	no alteration	G81S	lusc	9426.12	0
TCGA-66-2795	YES	no alteration	R34Q	lusc	19009.9	0
TCGA-68-A59J	YES	no alteration	G31A	lusc	0	0
TCGA-77-6843	YES	no alteration	R34G	lusc	10053.3	0
TCGA-77-6845	YES	T314K	no alteration	lusc	14358.7	0
TCGA-77-8153	YES	Q163K	no alteration	lusc	5605.15	0
TCGA-77-A5GF	YES	no alteration	L30F	lusc	0	0
TCGA-85-8049	YES	no alteration	R34G	lusc	5043.16	0
TCGA-85-8052	YES	no alteration	E79Q	lusc	10402.4	0
TCGA-85-8070	YES	R135H	no alteration	lusc	15231.6	0
TCGA-85-8276	YES	no alteration	H107R	lusc	271.452	0
TCGA-85-8354	YES	E117K	F289L	lusc	12843.1	0
TCGA-85-8584	YES	R596Efs*2	no alteration	lusc	14092.3	0
TCGA-85-A4CL	YES	no alteration	G31A	lusc	0	0
TCGA-92-8063	YES	W591L	no alteration	lusc	12636.2	0
TCGA-92-8064	YES	no alteration	E79G	lusc	3048.49	0
TCGA-94-8490	YES	L115Q	no alteration	lusc	4810.57	0
TCGA-94-A5I6	YES	no alteration	E79Q	lusc	0	0
TCGA-98-A539	YES	R320Q	no alteration	lusc	14953.2	0
TCGA-98-A53I	YES	no alteration	R34P	lusc	12112.9	0
TCGA-J1-A4AH	YES	no alteration	E79K	lusc	8703.04	0
TCGA-L3-A524	YES	no alteration	D77Y	lusc	8073.01	0
TCGA-LA-A446	YES	no alteration	R34Q	lusc	11825.6	0
TCGA-22-4605	YES	no alteration	D29H	lusc	8369.73	0
TCGA-77-7338	YES	S103Y	no alteration	lusc	6106.19	944.198
TCGA-92-7341	YES	no alteration	D29H	lusc	18441.2	0
TCGA-96-7545	YES	no alteration	R34Q	lusc	3483.59	0
TCGA-94-7557	YES	S338L	no alteration	lusc	16632.4	0
TCGA-56-7582	YES	no alteration	W24C	lusc	10578.8	499.028
TCGA-52-7622	YES	no alteration	T80A	lusc	14098.6	0
TCGA-85-7696	YES	no alteration	E79Q	lusc	9641.37	0
TCGA-85-7698	YES	P612L	no alteration	lusc	7620.66	0
TCGA-56-7730	YES	D589_T590del, C171F	no alteration	lusc	7427.56	1016.01
TCGA-68-7755	YES	no alteration	R34P	lusc	13181	0
TCGA-68-7756	YES	no alteration	L30F	lusc	15285.3	0
TCGA-90-7767	YES	no alteration	S270L	lusc	184.321	619.825
TCGA-52-7812	YES	no alteration	D29G, R34L	lusc	25155.1	0
TCGA-94-7943	YES	no alteration	R34G	lusc	14393.2	0
TCGA-90-7964	YES	H59R	no alteration	lusc	20979.5	0
TCGA-77-8009	YES	V271L	no alteration	lusc	23222.1	0
TCGA-MF-A522	YES	F220L	no alteration	lusc	20210.8	0
TCGA-NC-A5HR	YES	no alteration	R34G	lusc	0	0
TCGA-O2-A52Q	YES	R554Q	no alteration	lusc	0	0
TCGA-18-3406	NO	no alteration	no alteration	lusc	734.646	0
TCGA-18-3410	NO	no alteration	no alteration	lusc	2316.45	0
TCGA-18-3412	NO	no alteration	no alteration	lusc	30065.7	0
TCGA-18-3414	NO	no alteration	no alteration	lusc	1925.79	0
TCGA-18-3416	NO	no alteration	no alteration	lusc	5092.52	0
TCGA-18-3417	NO	no alteration	no alteration	lusc	2521.29	0
TCGA-18-3419	NO	no alteration	no alteration	lusc	38.5581	0
TCGA-18-3421	NO	no alteration	no alteration	lusc	1085.6	0
TCGA-18-4083	NO	no alteration	no alteration	lusc	917.578	0
TCGA-18-4086	NO	no alteration	no alteration	lusc	14942.9	0
TCGA-21-1070	NO	no alteration	no alteration	lusc	2863.02	0
TCGA-21-1076	NO	no alteration	no alteration	lusc	4159.18	0
TCGA-21-1078	NO	no alteration	no alteration	lusc	4342.71	0
TCGA-21-1079	NO	no alteration	no alteration	lusc	569.292	0
TCGA-21-1081	NO	no alteration	no alteration	lusc	3574.43	0
TCGA-21-1082	NO	no alteration	no alteration	lusc	159.107	0
TCGA-21-1083	NO	no alteration	no alteration	lusc	10704.8	0
TCGA-21-5782	NO	no alteration	no alteration	lusc	300	0
TCGA-21-5784	NO	no alteration	no alteration	lusc	850.16	0
TCGA-21-5786	NO	no alteration	no alteration	lusc	251.81	0
TCGA-21-5787	NO	no alteration	no alteration	lusc	8952.49	0
TCGA-21-A5DI	NO	no alteration	no alteration	lusc	0	0
TCGA-22-0940	NO	no alteration	no alteration	lusc	16317.9	0
TCGA-22-0944	NO	no alteration	no alteration	lusc	7038.7	0
TCGA-22-1002	NO	no alteration	no alteration	lusc	635.056	0
TCGA-22-1005	NO	no alteration	no alteration	lusc	1188.3	0
TCGA-22-1011	NO	no alteration	no alteration	lusc	514.601	0
TCGA-22-1012	NO	no alteration	no alteration	lusc	1811.91	0
TCGA-22-1016	NO	no alteration	no alteration	lusc	583.939	0
TCGA-22-4591	NO	no alteration	no alteration	lusc	9789.09	0
TCGA-22-4593	NO	no alteration	no alteration	lusc	1569.91	728.736
TCGA-22-4595	NO	no alteration	no alteration	lusc	68.4334	0
TCGA-22-4596	NO	no alteration	no alteration	lusc	4845.07	0
TCGA-22-4601	NO	no alteration	no alteration	lusc	5230.77	0
TCGA-22-4604	NO	no alteration	no alteration	lusc	371.166	0
TCGA-22-4607	NO	no alteration	no alteration	lusc	1351.84	0
TCGA-22-4613	NO	no alteration	no alteration	lusc	2296.46	0
TCGA-22-5471	NO	no alteration	no alteration	lusc	2650.23	664.384
TCGA-22-5472	NO	no alteration	no alteration	lusc	2951.34	733.714
TCGA-22-5478	NO	no alteration	no alteration	lusc	291.656	335.733
TCGA-22-5480	NO	no alteration	no alteration	lusc	148.431	0
TCGA-22-5481	NO	no alteration	no alteration	lusc	953.146	1002.65
TCGA-22-5485	NO	no alteration	no alteration	lusc	19843	0
TCGA-22-5489	NO	no alteration	no alteration	lusc	474.668	635.269
TCGA-22-5491	NO	no alteration	no alteration	lusc	3580.07	889.839
TCGA-22-5492	NO	no alteration	no alteration	lusc	1675.2	0
TCGA-33-4533	NO	no alteration	no alteration	lusc	297.785	0
TCGA-33-4547	NO	no alteration	no alteration	lusc	2758.81	0
TCGA-33-4566	NO	no alteration	no alteration	lusc	12150.8	0
TCGA-33-4582	NO	no alteration	no alteration	lusc	8609.81	0
TCGA-33-4583	NO	no alteration	no alteration	lusc	25113	0
TCGA-33-6737	NO	no alteration	no alteration	lusc	6690.7	1290.63
TCGA-34-2600	NO	no alteration	no alteration	lusc	171.639	0
TCGA-34-5231	NO	no alteration	no alteration	lusc	470.262	0
TCGA-34-5232	NO	no alteration	no alteration	lusc	2144.75	0
TCGA-34-5234	NO	no alteration	no alteration	lusc	3977.1	0
TCGA-34-5239	NO	no alteration	no alteration	lusc	335.159	0
TCGA-34-5927	NO	no alteration	no alteration	lusc	291.304	0
TCGA-34-5928	NO	no alteration	no alteration	lusc	185.871	0
TCGA-34-5929	NO	no alteration	no alteration	lusc	153.098	0
TCGA-34-7107	NO	no alteration	no alteration	lusc	3780.78	584.208
TCGA-34-8454	NO	no alteration	no alteration	lusc	814.203	542.909
TCGA-34-8455	NO	no alteration	no alteration	lusc	3097.32	0
TCGA-34-8456	NO	no alteration	no alteration	lusc	3333.52	0
TCGA-34-A5IX	NO	no alteration	no alteration	lusc	0	0
TCGA-37-3783	NO	no alteration	no alteration	lusc	2240.37	0
TCGA-37-3789	NO	no alteration	no alteration	lusc	1895.79	0
TCGA-37-3792	NO	no alteration	no alteration	lusc	4577.07	0
TCGA-37-4129	NO	no alteration	no alteration	lusc	461.345	0
TCGA-37-4141	NO	no alteration	no alteration	lusc	7581.16	0
TCGA-37-A5EL	NO	no alteration	no alteration	lusc	0	0
TCGA-37-A5EM	NO	no alteration	no alteration	lusc	0	0
TCGA-39-5016	NO	no alteration	no alteration	lusc	7512.86	0
TCGA-39-5019	NO	no alteration	no alteration	lusc	1932.19	0
TCGA-39-5021	NO	no alteration	no alteration	lusc	8729.27	0
TCGA-39-5024	NO	no alteration	no alteration	lusc	1854.63	0
TCGA-39-5027	NO	no alteration	no alteration	lusc	8020.95	0
TCGA-39-5028	NO	no alteration	no alteration	lusc	2537.95	0
TCGA-39-5029	NO	no alteration	no alteration	lusc	7684.92	0
TCGA-39-5030	NO	no alteration	no alteration	lusc	201.758	0
TCGA-39-5031	NO	no alteration	no alteration	lusc	341.67	0
TCGA-39-5035	NO	no alteration	no alteration	lusc	2268.12	0
TCGA-39-5037	NO	no alteration	no alteration	lusc	14987.5	0
TCGA-39-5039	NO	no alteration	no alteration	lusc	3400.67	0
TCGA-43-2581	NO	no alteration	no alteration	lusc	5794.46	0
TCGA-43-3394	NO	no alteration	no alteration	lusc	5412.28	2660.49
TCGA-43-3920	NO	no alteration	no alteration	lusc	330.934	0
TCGA-43-5668	NO	no alteration	no alteration	lusc	2309.75	0
TCGA-43-6647	NO	no alteration	no alteration	lusc	155.762	490.744
TCGA-43-6770	NO	no alteration	no alteration	lusc	3521.19	0
TCGA-43-6771	NO	no alteration	no alteration	lusc	4479.62	310.467
TCGA-43-6773	NO	no alteration	no alteration	lusc	8768.56	950.419
TCGA-43-8115	NO	no alteration	no alteration	lusc	404.749	0
TCGA-43-8116	NO	no alteration	no alteration	lusc	264.051	0
TCGA-43-8118	NO	no alteration	no alteration	lusc	1364.39	0
TCGA-43-A474	NO	no alteration	no alteration	lusc	10304.8	0
TCGA-43-A475	NO	no alteration	no alteration	lusc	7296.75	0
TCGA-43-A56U	NO	no alteration	no alteration	lusc	0	0
TCGA-43-A56V	NO	no alteration	no alteration	lusc	0	0
TCGA-46-3766	NO	no alteration	no alteration	lusc	1388.42	0
TCGA-46-3767	NO	no alteration	no alteration	lusc	315.643	0
TCGA-46-3769	NO	no alteration	no alteration	lusc	7398.31	0
TCGA-46-6026	NO	no alteration	no alteration	lusc	184.585	0
TCGA-51-4080	NO	no alteration	no alteration	lusc	6972.62	368.285
TCGA-56-1622	NO	no alteration	no alteration	lusc	1429.11	0
TCGA-56-5898	NO	no alteration	no alteration	lusc	2957.16	0
TCGA-56-6545	NO	no alteration	no alteration	lusc	127.495	0
TCGA-56-6546	NO	no alteration	no alteration	lusc	524.034	0
TCGA-56-7823	NO	no alteration	no alteration	lusc	3876.12	908.869
TCGA-56-8082	NO	no alteration	no alteration	lusc	490.285	839.088
TCGA-56-8083	NO	no alteration	no alteration	lusc	350.18	603.239
TCGA-56-8201	NO	no alteration	no alteration	lusc	131.234	360.813
TCGA-56-8304	NO	no alteration	no alteration	lusc	399.599	0
TCGA-56-8305	NO	no alteration	no alteration	lusc	6380.83	0
TCGA-56-8307	NO	no alteration	no alteration	lusc	195.177	0
TCGA-56-8308	NO	no alteration	no alteration	lusc	2371.99	0
TCGA-56-8309	NO	no alteration	no alteration	lusc	606.592	3013.6
TCGA-56-8622	NO	no alteration	no alteration	lusc	0	0
TCGA-56-8624	NO	no alteration	no alteration	lusc	1351.87	0
TCGA-56-8625	NO	no alteration	no alteration	lusc	100.263	0
TCGA-56-8626	NO	no alteration	no alteration	lusc	471.826	0
TCGA-56-8628	NO	no alteration	no alteration	lusc	407.05	0
TCGA-56-A49D	NO	no alteration	no alteration	lusc	485.974	0
TCGA-56-A4BW	NO	no alteration	no alteration	lusc	1101.97	0
TCGA-56-A4BX	NO	no alteration	no alteration	lusc	7140.29	0
TCGA-56-A4ZJ	NO	no alteration	no alteration	lusc	503.8	0
TCGA-56-A4ZK	NO	no alteration	no alteration	lusc	6208.16	0
TCGA-56-A5DS	NO	no alteration	no alteration	lusc	0	0
TCGA-58-8386	NO	no alteration	no alteration	lusc	1488.07	1275.17
TCGA-58-8387	NO	no alteration	no alteration	lusc	117.54	0
TCGA-58-8388	NO	no alteration	no alteration	lusc	233.26	0
TCGA-58-8390	NO	no alteration	no alteration	lusc	1661.78	0
TCGA-58-8391	NO	no alteration	no alteration	lusc	6387.32	0
TCGA-58-8392	NO	no alteration	no alteration	lusc	3218.14	0
TCGA-58-A46J	NO	no alteration	no alteration	lusc	0	0
TCGA-58-A46L	NO	no alteration	no alteration	lusc	1311.16	0
TCGA-58-A46N	NO	no alteration	no alteration	lusc	0	0
TCGA-60-2695	NO	no alteration	no alteration	lusc	654.928	0
TCGA-60-2698	NO	no alteration	no alteration	lusc	3341.1	0
TCGA-60-2707	NO	no alteration	no alteration	lusc	3192.1	0
TCGA-60-2708	NO	no alteration	no alteration	lusc	792.4	0
TCGA-60-2711	NO	no alteration	no alteration	lusc	1858.98	0
TCGA-60-2712	NO	no alteration	no alteration	lusc	397.045	0
TCGA-60-2713	NO	no alteration	no alteration	lusc	384.576	0
TCGA-60-2714	NO	no alteration	no alteration	lusc	1539.51	0
TCGA-60-2715	NO	no alteration	no alteration	lusc	919.692	0
TCGA-60-2716	NO	no alteration	no alteration	lusc	562.303	0
TCGA-60-2719	NO	no alteration	no alteration	lusc	300.553	0
TCGA-60-2720	NO	no alteration	no alteration	lusc	1118.72	0
TCGA-60-2721	NO	no alteration	no alteration	lusc	681.996	0
TCGA-60-2722	NO	no alteration	no alteration	lusc	11344.8	0
TCGA-60-2724	NO	no alteration	no alteration	lusc	1567.14	0
TCGA-60-2725	NO	no alteration	no alteration	lusc	559.073	0
TCGA-60-2726	NO	no alteration	no alteration	lusc	2001.7	0
TCGA-63-5128	NO	no alteration	no alteration	lusc	1791.48	0
TCGA-63-5131	NO	no alteration	no alteration	lusc	1955.46	0
TCGA-63-6202	NO	no alteration	no alteration	lusc	1814.1	0
TCGA-63-7020	NO	no alteration	no alteration	lusc	2568.01	0
TCGA-63-7021	NO	no alteration	no alteration	lusc	4000.71	0
TCGA-63-7022	NO	no alteration	no alteration	lusc	542.189	0
TCGA-63-7023	NO	no alteration	no alteration	lusc	347.27	0
TCGA-63-A5MG	NO	no alteration	no alteration	lusc	0	0
TCGA-63-A5MH	NO	no alteration	no alteration	lusc	0	0
TCGA-63-A5MI	NO	no alteration	no alteration	lusc	0	0
TCGA-63-A5MM	NO	no alteration	no alteration	lusc	0	0
TCGA-63-A5MN	NO	no alteration	no alteration	lusc	0	0
TCGA-63-A5MP	NO	no alteration	no alteration	lusc	0	0
TCGA-63-A5MR	NO	no alteration	no alteration	lusc	0	0
TCGA-63-A5MS	NO	no alteration	no alteration	lusc	0	0
TCGA-63-A5MT	NO	no alteration	no alteration	lusc	0	0
TCGA-63-A5MU	NO	no alteration	no alteration	lusc	0	0
TCGA-63-A5MV	NO	no alteration	no alteration	lusc	0	0
TCGA-63-A5MW	NO	no alteration	no alteration	lusc	0	0
TCGA-66-2727	NO	no alteration	no alteration	lusc	18305.2	0
TCGA-66-2734	NO	no alteration	no alteration	lusc	1692.01	0
TCGA-66-2742	NO	no alteration	no alteration	lusc	2730.67	0
TCGA-66-2744	NO	no alteration	no alteration	lusc	393.005	0
TCGA-66-2755	NO	no alteration	no alteration	lusc	447.883	0
TCGA-66-2757	NO	no alteration	no alteration	lusc	934.165	0
TCGA-66-2758	NO	no alteration	no alteration	lusc	16296	0
TCGA-66-2759	NO	no alteration	no alteration	lusc	7141.44	0
TCGA-66-2763	NO	no alteration	no alteration	lusc	259.795	0
TCGA-66-2765	NO	no alteration	no alteration	lusc	545.601	0
TCGA-66-2767	NO	no alteration	no alteration	lusc	1361.85	0
TCGA-66-2769	NO	no alteration	no alteration	lusc	193.719	0
TCGA-66-2771	NO	no alteration	no alteration	lusc	1063.52	0
TCGA-66-2778	NO	no alteration	no alteration	lusc	165.126	0
TCGA-66-2780	NO	no alteration	no alteration	lusc	2034.63	0
TCGA-66-2781	NO	no alteration	no alteration	lusc	10837.3	0
TCGA-66-2782	NO	no alteration	no alteration	lusc	3294.32	0
TCGA-66-2785	NO	no alteration	no alteration	lusc	1942.57	0
TCGA-66-2786	NO	no alteration	no alteration	lusc	5332.33	0
TCGA-66-2788	NO	no alteration	no alteration	lusc	2179.03	0
TCGA-66-2789	NO	no alteration	no alteration	lusc	506.537	0
TCGA-66-2791	NO	no alteration	no alteration	lusc	13278.1	0
TCGA-66-2792	NO	no alteration	no alteration	lusc	2471.59	0
TCGA-66-2793	NO	no alteration	no alteration	lusc	201.953	0
TCGA-66-2794	NO	no alteration	no alteration	lusc	6024.06	0
TCGA-66-2800	NO	no alteration	no alteration	lusc	5627.25	0
TCGA-68-7757	NO	no alteration	no alteration	lusc	2826.4	0
TCGA-68-8250	NO	no alteration	no alteration	lusc	4525.48	0
TCGA-68-8251	NO	no alteration	no alteration	lusc	845.511	0
TCGA-70-6722	NO	no alteration	no alteration	lusc	907.521	0
TCGA-70-6723	NO	no alteration	no alteration	lusc	33357.5	0
TCGA-77-6842	NO	no alteration	no alteration	lusc	179.245	0
TCGA-77-6844	NO	no alteration	no alteration	lusc	1600.81	0
TCGA-77-8128	NO	no alteration	no alteration	lusc	3155.01	0
TCGA-77-8130	NO	no alteration	no alteration	lusc	872.881	0
TCGA-77-8131	NO	no alteration	no alteration	lusc	1012.47	0
TCGA-77-8133	NO	no alteration	no alteration	lusc	2183.7	0
TCGA-77-8136	NO	no alteration	no alteration	lusc	199.747	0
TCGA-77-8138	NO	no alteration	no alteration	lusc	4710.57	0
TCGA-77-8139	NO	no alteration	no alteration	lusc	730.602	0
TCGA-77-8140	NO	no alteration	no alteration	lusc	117.051	0
TCGA-77-8143	NO	no alteration	no alteration	lusc	828.072	0
TCGA-77-8144	NO	no alteration	no alteration	lusc	806.198	0
TCGA-77-8145	NO	no alteration	no alteration	lusc	935.865	0
TCGA-77-8148	NO	no alteration	no alteration	lusc	3415.3	0
TCGA-77-8150	NO	no alteration	no alteration	lusc	7714.29	0
TCGA-77-8154	NO	no alteration	no alteration	lusc	2207.3	0
TCGA-77-8156	NO	no alteration	no alteration	lusc	3081.92	0
TCGA-77-A5FZ	NO	no alteration	no alteration	lusc	0	0
TCGA-77-A5G1	NO	no alteration	no alteration	lusc	0	0
TCGA-77-A5G3	NO	no alteration	no alteration	lusc	0	0
TCGA-77-A5G6	NO	no alteration	no alteration	lusc	0	0
TCGA-77-A5G7	NO	no alteration	no alteration	lusc	0	0
TCGA-77-A5G8	NO	no alteration	no alteration	lusc	0	0
TCGA-77-A5GA	NO	no alteration	no alteration	lusc	0	0
TCGA-77-A5GB	NO	no alteration	no alteration	lusc	0	0
TCGA-77-A5GH	NO	no alteration	no alteration	lusc	0	0
TCGA-79-5596	NO	no alteration	no alteration	lusc	5429.06	0
TCGA-85-6175	NO	no alteration	no alteration	lusc	166.854	0
TCGA-85-6560	NO	no alteration	no alteration	lusc	782.582	0
TCGA-85-6561	NO	no alteration	no alteration	lusc	2956.71	0
TCGA-85-6798	NO	no alteration	no alteration	lusc	4154.27	0
TCGA-85-8048	NO	no alteration	no alteration	lusc	1009.1	0
TCGA-85-8071	NO	no alteration	no alteration	lusc	3879.22	0
TCGA-85-8072	NO	no alteration	no alteration	lusc	9374.83	0
TCGA-85-8277	NO	no alteration	no alteration	lusc	8521.16	0
TCGA-85-8287	NO	no alteration	no alteration	lusc	531.422	0
TCGA-85-8288	NO	no alteration	no alteration	lusc	379.265	0
TCGA-85-8350	NO	no alteration	no alteration	lusc	1387.52	0
TCGA-85-8351	NO	no alteration	no alteration	lusc	1327.14	0
TCGA-85-8352	NO	no alteration	no alteration	lusc	2078.53	0
TCGA-85-8353	NO	no alteration	no alteration	lusc	2134.6	0
TCGA-85-8355	NO	no alteration	no alteration	lusc	3324.34	0
TCGA-85-8479	NO	no alteration	no alteration	lusc	4922.17	0
TCGA-85-8481	NO	no alteration	no alteration	lusc	2530.88	0
TCGA-85-8580	NO	no alteration	no alteration	lusc	1752.4	0
TCGA-85-8582	NO	no alteration	no alteration	lusc	235.217	0
TCGA-85-8664	NO	no alteration	no alteration	lusc	0	0
TCGA-85-8666	NO	no alteration	no alteration	lusc	5620.21	0
TCGA-85-A4CN	NO	no alteration	no alteration	lusc	0	0
TCGA-85-A4JB	NO	no alteration	no alteration	lusc	84.5656	0
TCGA-85-A4JC	NO	no alteration	no alteration	lusc	1886.35	0
TCGA-85-A4PA	NO	no alteration	no alteration	lusc	127.702	0
TCGA-85-A4QQ	NO	no alteration	no alteration	lusc	970.284	0
TCGA-85-A4QR	NO	no alteration	no alteration	lusc	1265.34	0
TCGA-85-A50M	NO	no alteration	no alteration	lusc	982.635	0
TCGA-85-A50Z	NO	no alteration	no alteration	lusc	2170.54	0
TCGA-85-A510	NO	no alteration	no alteration	lusc	0	0
TCGA-85-A511	NO	no alteration	no alteration	lusc	2770.95	0
TCGA-85-A512	NO	no alteration	no alteration	lusc	0	0
TCGA-85-A513	NO	no alteration	no alteration	lusc	0	0
TCGA-85-A53L	NO	no alteration	no alteration	lusc	0	0
TCGA-85-A5B5	NO	no alteration	no alteration	lusc	0	0
TCGA-90-6837	NO	no alteration	no alteration	lusc	112.55	881.899
TCGA-90-A4ED	NO	no alteration	no alteration	lusc	82.3851	0
TCGA-90-A4EE	NO	no alteration	no alteration	lusc	231.117	0
TCGA-90-A59Q	NO	no alteration	no alteration	lusc	0	0
TCGA-92-8065	NO	no alteration	no alteration	lusc	106.623	0
TCGA-94-7033	NO	no alteration	no alteration	lusc	3637.29	0
TCGA-94-8035	NO	no alteration	no alteration	lusc	286.2	0
TCGA-94-8491	NO	no alteration	no alteration	lusc	5367.28	0
TCGA-94-A4VJ	NO	no alteration	no alteration	lusc	6247.51	0
TCGA-94-A5I4	NO	no alteration	no alteration	lusc	0	0
TCGA-96-8169	NO	no alteration	no alteration	lusc	2059.56	0
TCGA-96-8170	NO	no alteration	no alteration	lusc	2117.35	0
TCGA-96-A4JK	NO	no alteration	no alteration	lusc	4307.37	0
TCGA-96-A4JL	NO	no alteration	no alteration	lusc	310.071	0
TCGA-98-8020	NO	no alteration	no alteration	lusc	680.503	0
TCGA-98-8021	NO	no alteration	no alteration	lusc	1520.59	0
TCGA-98-8022	NO	no alteration	no alteration	lusc	2504.5	0
TCGA-98-8023	NO	no alteration	no alteration	lusc	1221.27	0
TCGA-98-A538	NO	no alteration	no alteration	lusc	248.276	0
TCGA-98-A53A	NO	no alteration	no alteration	lusc	3009.83	0
TCGA-98-A53B	NO	no alteration	no alteration	lusc	2351.05	0
TCGA-98-A53C	NO	no alteration	no alteration	lusc	468.705	0
TCGA-98-A53J	NO	no alteration	no alteration	lusc	0	0
TCGA-L3-A4E7	NO	no alteration	no alteration	lusc	177.61	0
TCGA-60-2697	NO	no alteration	no alteration	lusc	4381.07	0
TCGA-60-2703	NO	no alteration	no alteration	lusc	244.111	0
TCGA-60-2704	NO	no alteration	no alteration	lusc	1029.33	0
TCGA-33-4587	NO	no alteration	no alteration	lusc	1960.95	1157.77
TCGA-22-4609	NO	no alteration	no alteration	lusc	1061.38	625.698
TCGA-39-5040	NO	no alteration	no alteration	lusc	168.529	933.204
TCGA-43-5670	NO	no alteration	no alteration	lusc	3076.73	872.171
TCGA-21-5783	NO	no alteration	no alteration	lusc	699.936	0
TCGA-51-6867	NO	no alteration	no alteration	lusc	5775.29	0
TCGA-77-7138	NO	no alteration	no alteration	lusc	149.034	396.268
TCGA-77-7139	NO	no alteration	no alteration	lusc	8186.19	0
TCGA-77-7140	NO	no alteration	no alteration	lusc	7591.31	0
TCGA-77-7141	NO	no alteration	no alteration	lusc	6326.48	0
TCGA-77-7142	NO	no alteration	no alteration	lusc	1572.84	429.967
TCGA-56-7221	NO	no alteration	no alteration	lusc	2717.57	0
TCGA-56-7222	NO	no alteration	no alteration	lusc	2599.44	493.75
TCGA-56-7223	NO	no alteration	no alteration	lusc	18230.9	0
TCGA-77-7335	NO	no alteration	no alteration	lusc	3538.04	801.321
TCGA-77-7337	NO	no alteration	no alteration	lusc	2184.58	588.567
TCGA-98-7454	NO	no alteration	no alteration	lusc	633.618	0
TCGA-77-7463	NO	no alteration	no alteration	lusc	2623.76	0
TCGA-77-7465	NO	no alteration	no alteration	lusc	298.543	0
TCGA-96-7544	NO	no alteration	no alteration	lusc	1020.11	0
TCGA-56-7579	NO	no alteration	no alteration	lusc	6357.21	941.571
TCGA-56-7580	NO	no alteration	no alteration	lusc	829.519	991.105
TCGA-43-7656	NO	no alteration	no alteration	lusc	887.64	0
TCGA-43-7657	NO	no alteration	no alteration	lusc	1383.39	906.209
TCGA-43-7658	NO	no alteration	no alteration	lusc	1124.96	986.767
TCGA-85-7697	NO	no alteration	no alteration	lusc	7859.75	0
TCGA-85-7699	NO	no alteration	no alteration	lusc	144.316	0
TCGA-85-7710	NO	no alteration	no alteration	lusc	1406.31	484.168
TCGA-56-7731	NO	no alteration	no alteration	lusc	1137.98	2035.72
TCGA-90-7766	NO	no alteration	no alteration	lusc	808.86	0
TCGA-90-7769	NO	no alteration	no alteration	lusc	9062.79	0
TCGA-52-7809	NO	no alteration	no alteration	lusc	492.101	0
TCGA-52-7810	NO	no alteration	no alteration	lusc	2260.29	0
TCGA-56-7822	NO	no alteration	no alteration	lusc	614.533	0
TCGA-85-7843	NO	no alteration	no alteration	lusc	3707.88	0
TCGA-85-7844	NO	no alteration	no alteration	lusc	6449.08	0
TCGA-85-7950	NO	no alteration	no alteration	lusc	373.085	0
TCGA-77-8007	NO	no alteration	no alteration	lusc	766.275	2678.46
TCGA-77-8008	NO	no alteration	no alteration	lusc	551.895	315.981
TCGA-NC-A5HD	NO	no alteration	no alteration	lusc	0	0
TCGA-NC-A5HE	NO	no alteration	no alteration	lusc	0	0
TCGA-NC-A5HF	NO	no alteration	no alteration	lusc	0	0
TCGA-NC-A5HG	NO	no alteration	no alteration	lusc	0	0
TCGA-NC-A5HH	NO	no alteration	no alteration	lusc	0	0
TCGA-NC-A5HI	NO	no alteration	no alteration	lusc	0	0
TCGA-NC-A5HJ	NO	no alteration	no alteration	lusc	0	0
TCGA-NC-A5HK	NO	no alteration	no alteration	lusc	0	0
TCGA-NC-A5HL	NO	no alteration	no alteration	lusc	0	0
TCGA-NC-A5HM	NO	no alteration	no alteration	lusc	0	0
TCGA-NC-A5HN	NO	no alteration	no alteration	lusc	0	0
TCGA-NC-A5HO	NO	no alteration	no alteration	lusc	0	0
TCGA-NC-A5HP	NO	no alteration	no alteration	lusc	0	0
TCGA-NC-A5HQ	NO	no alteration	no alteration	lusc	0	0
TCGA-NC-A5HT	NO	no alteration	no alteration	lusc	0	0
TCGA-NK-A5CR	NO	no alteration	no alteration	lusc	0	0
TCGA-NK-A5CT	NO	no alteration	no alteration	lusc	0	0
TCGA-NK-A5CX	NO	no alteration	no alteration	lusc	0	0
TCGA-NK-A5D1	NO	no alteration	no alteration	lusc	0	0
TCGA-O2-A52N	NO	no alteration	no alteration	lusc	0	0
TCGA-O2-A52S	NO	no alteration	no alteration	lusc	10037.3	0
TCGA-O2-A52V	NO	no alteration	no alteration	lusc	3662.57	0
TCGA-O2-A52W	NO	no alteration	no alteration	lusc	0	0
TCGA-O2-A5IB	NO	no alteration	no alteration	lusc	0	0
