# Supplementary material for: Inhibition of TXNRD or SOD1 overcomes NRF2-mediated resistance to β-lapachone
Source: Redox Biol. 2020 Jan 23;30:101440. doi: 10.1016/j.redox.2020.101440 (PMC6997906; doi:10.1016/j.redox.2020.101440)
Supplement: Table 2 [file mmc3.xlsx]

## Sheet: Table 2_LuAD
Sample ID	Altered	KEAP1: MUT	NFE2L2: MUT	cancer	NQO1 expression TUMOR	NQO1expression NORMAL
TCGA-91-6849	YES	A159P	no alteration	luad	42045.6	565.967
TCGA-78-7162	YES	A159S	no alteration	luad	15188.4	0
TCGA-55-7815	YES	A191T	no alteration	luad	4068.14	0
TCGA-44-A4SS	YES	C613Afs*59	no alteration	luad	27914.3	0
TCGA-05-4422	YES	no alteration	E35_R42del	luad	35943.1	0
TCGA-55-8510	YES	D235H	no alteration	luad	6301.1	0
TCGA-91-6848	YES	D236N	no alteration	luad	1123.05	0
TCGA-05-4395	YES	D479G	no alteration	luad	9347.88	0
TCGA-78-7153	YES	E117K	no alteration	luad	24412.7	0
TCGA-73-7498	YES	E218V	no alteration	luad	11889.1	0
TCGA-97-A4M3	YES	E219Q	no alteration	luad	25467.9	0
TCGA-69-8253	YES	E41*	no alteration	luad	17296.4	0
TCGA-55-A492	YES	E441*	no alteration	luad	56278.5	0
TCGA-35-3615	YES	E449*	no alteration	luad	54694	0
TCGA-J2-8194	YES	E540Rfs*32	no alteration	luad	17910.6	0
TCGA-35-5375	YES	E593Rfs*2	no alteration	luad	33576	0
TCGA-38-4631	YES	F139L	no alteration	luad	12203.8	0
TCGA-05-4389	YES	F246L	no alteration	luad	27938.3	0
TCGA-78-7166	YES	F280Y	no alteration	luad	22239.9	0
TCGA-78-7633	YES	G333C	no alteration	luad	15696.2	0
TCGA-49-4486	YES	G333S	no alteration	luad	50037.8	0
TCGA-86-8281	YES	G333S	no alteration	luad	23776.1	0
TCGA-67-3771	YES	G417E	no alteration	luad	11596.7	0
TCGA-50-5051	YES	G417R	no alteration	luad	30886.9	0
TCGA-53-A4EZ	YES	G417V	no alteration	luad	9899.08	0
TCGA-55-8620	YES	G417W	no alteration	luad	10977.2	0
TCGA-50-5068	YES	G423V	no alteration	luad	4475.46	0
TCGA-50-5930	YES	no alteration	S414N	luad	1682.64	511.769
TCGA-55-8085	YES	G429V	no alteration	luad	18106.5	0
TCGA-86-8674	YES	G476V	no alteration	luad	42609.9	0
TCGA-78-7156	YES	G477Afs*23	no alteration	luad	29848.3	0
TCGA-78-7167	YES	G480W	no alteration	luad	29246.7	0
TCGA-MP-A4T7	YES	G480W	no alteration	luad	9527.62	0
TCGA-62-A46O	YES	G509V	no alteration	luad	7693.98	0
TCGA-55-5899	YES	G509W	no alteration	luad	13951.1	0
TCGA-55-6975	YES	no alteration	E82D	luad	11244.8	465.346
TCGA-55-6982	YES	no alteration	N513I	luad	7020.05	397.758
TCGA-97-8176	YES	G523E	no alteration	luad	20058.3	0
TCGA-05-4384	YES	G524C	no alteration	luad	18421.5	0
TCGA-49-6743	YES	G527F	no alteration	luad	5244.71	941.877
TCGA-86-8358	YES	G558E	no alteration	luad	24285.2	0
TCGA-NJ-A55R	YES	G571D	no alteration	luad	28078.8	0
TCGA-73-4666	YES	G603W	no alteration	luad	26237.1	0
TCGA-78-7158	YES	I461V	no alteration	luad	2469.71	0
TCGA-73-4677	YES	K287*	no alteration	luad	18939.5	0
TCGA-55-6970	YES	K323*	no alteration	luad	8238.68	487.199
TCGA-55-A48Y	YES	no alteration	G31R	luad	0	0
TCGA-53-7624	YES	K97N	no alteration	luad	13675	0
TCGA-95-7043	YES	L100P	no alteration	luad	35428.6	0
TCGA-62-8395	YES	no alteration	D29G	luad	13233.5	0
TCGA-44-A47F	YES	L175Wfs*55	no alteration	luad	0	0
TCGA-49-6742	YES	L268P	no alteration	luad	17715.9	655.313
TCGA-62-A471	YES	no alteration	A384V	luad	13667.5	0
TCGA-44-6778	YES	M110V	no alteration	luad	3431.47	596.109
TCGA-49-4506	YES	M503K	no alteration	luad	20968.7	0
TCGA-44-7671	YES	P278S	no alteration	luad	31394.1	0
TCGA-78-7146	YES	P492Qfs*8	no alteration	luad	19765.7	0
TCGA-55-8505	YES	Q193*	no alteration	luad	10895.7	0
TCGA-97-8179	YES	Q201*	no alteration	luad	24714.4	0
TCGA-49-4488	YES	Q284L	no alteration	luad	9477.89	0
TCGA-55-7995	YES	Q284L	no alteration	luad	18432.1	0
TCGA-50-5936	YES	Q46*	no alteration	luad	12842.8	944.626
TCGA-55-8506	YES	Q616H	no alteration	luad	573.198	0
TCGA-55-6987	YES	R116W	no alteration	luad	2340.4	0
TCGA-75-6211	YES	R204P	no alteration	luad	48965.2	0
TCGA-50-5939	YES	R261P	no alteration	luad	7520.44	538.421
TCGA-75-7027	YES	R320W	no alteration	luad	35800.5	0
TCGA-73-4676	YES	R415C	no alteration	luad	33030.1	1270.34
TCGA-62-A470	YES	R459Pfs*39	no alteration	luad	14315.3	0
TCGA-05-4418	YES	R460G	no alteration	luad	5926.38	0
TCGA-49-4507	YES	R470C	no alteration	luad	26125.2	0
TCGA-49-4514	YES	R470S	no alteration	luad	34139.8	0
TCGA-99-8033	YES	R554Q	no alteration	luad	20563.7	0
TCGA-95-7947	YES	S102L	no alteration	luad	2332.6	0
TCGA-78-8660	YES	no alteration	D29H	luad	21878.4	0
TCGA-44-2655	YES	S144F	no alteration	luad	24383.8	669.337
TCGA-44-6779	YES	T142M	no alteration	luad	24697.3	0
TCGA-73-4670	YES	V123L	no alteration	luad	8120.54	0
TCGA-44-6776	YES	V155A	no alteration	luad	59561.1	1133.33
TCGA-75-6206	YES	V214L	no alteration	luad	12833.9	0
TCGA-93-8067	YES	no alteration	W24R	luad	38689.2	0
TCGA-44-7669	YES	V271L	no alteration	luad	6710.57	0
TCGA-44-7660	YES	V271M	no alteration	luad	13834.5	0
TCGA-97-7941	YES	no alteration	E79V	luad	9691.55	0
TCGA-97-8174	YES	no alteration	E82Q	luad	2543.29	0
TCGA-MP-A4TE	YES	V604Wfs*68	no alteration	luad	0	0
TCGA-NJ-A4YQ	YES	V79L	no alteration	luad	7684.87	0
TCGA-64-5781	YES	V99L	no alteration	luad	10665.6	0
TCGA-78-7154	YES	W252C	no alteration	luad	34729.6	0
TCGA-78-7149	YES	W497L	no alteration	luad	20612.1	0
TCGA-J2-A4AD	YES	no alteration	R34_F37delinsL	luad	15621.2	0
TCGA-44-7667	YES	X570_splice	no alteration	luad	8890.44	0
TCGA-55-6972	YES	X570_splice	no alteration	luad	52916.7	586.614
TCGA-55-A4DF	YES	X570_splice	no alteration	luad	14814.6	0
TCGA-55-8094	YES	Y162C	no alteration	luad	5644.46	0
TCGA-MP-A5C7	YES	Y345*	no alteration	luad	18701.1	0
TCGA-05-4244	YES	no alteration	no alteration	luad	1823.54	0
TCGA-05-4249	NO	no alteration	no alteration	luad	4385.05	0
TCGA-05-4250	NO	no alteration	no alteration	luad	5290.89	0
TCGA-05-4382	NO	no alteration	no alteration	luad	2468.9	0
TCGA-05-4390	NO	no alteration	no alteration	luad	1039.76	0
TCGA-05-4396	NO	no alteration	no alteration	luad	3529.95	0
TCGA-05-4397	NO	no alteration	no alteration	luad	7020.87	0
TCGA-05-4398	NO	no alteration	no alteration	luad	2054.81	0
TCGA-05-4402	NO	no alteration	no alteration	luad	2713.07	0
TCGA-05-4403	NO	no alteration	no alteration	luad	12032	0
TCGA-05-4405	NO	no alteration	no alteration	luad	1561.16	0
TCGA-05-4410	NO	no alteration	no alteration	luad	4600.92	0
TCGA-05-4415	NO	no alteration	no alteration	luad	9232	0
TCGA-05-4417	NO	no alteration	no alteration	luad	2677.49	0
TCGA-05-4420	NO	no alteration	no alteration	luad	679.726	0
TCGA-05-4424	NO	no alteration	no alteration	luad	4169.69	0
TCGA-05-4426	NO	no alteration	no alteration	luad	618.007	0
TCGA-05-4427	NO	no alteration	no alteration	luad	2620.08	0
TCGA-05-4430	NO	no alteration	no alteration	luad	1410.53	0
TCGA-05-4432	NO	no alteration	no alteration	luad	2234.21	0
TCGA-05-4433	NO	no alteration	no alteration	luad	13347.1	0
TCGA-05-4434	NO	no alteration	no alteration	luad	13038.9	0
TCGA-05-5420	NO	no alteration	no alteration	luad	3887.08	0
TCGA-05-5423	NO	no alteration	no alteration	luad	5111.36	0
TCGA-05-5428	NO	no alteration	no alteration	luad	15597.1	0
TCGA-05-5429	NO	no alteration	no alteration	luad	13126.1	0
TCGA-05-5715	NO	no alteration	no alteration	luad	6520.4	0
TCGA-35-4122	NO	no alteration	no alteration	luad	1880.9	0
TCGA-35-4123	NO	no alteration	no alteration	luad	1846.45	0
TCGA-38-4625	NO	no alteration	no alteration	luad	2252.61	832.147
TCGA-38-4626	NO	no alteration	no alteration	luad	852.214	2830.36
TCGA-38-4627	NO	no alteration	no alteration	luad	6630.06	1275.34
TCGA-38-4628	NO	no alteration	no alteration	luad	1837.55	0
TCGA-38-4629	NO	no alteration	no alteration	luad	3953.45	0
TCGA-38-4630	NO	no alteration	no alteration	luad	116.109	0
TCGA-38-4632	NO	no alteration	no alteration	luad	1770.98	3781.22
TCGA-38-6178	NO	no alteration	no alteration	luad	2956.32	0
TCGA-38-7271	NO	no alteration	no alteration	luad	1377.37	0
TCGA-38-A44F	NO	no alteration	no alteration	luad	2748.29	0
TCGA-44-2656	NO	no alteration	no alteration	luad	10521.6	0
TCGA-44-2657	NO	no alteration	no alteration	luad	2750.34	788.275
TCGA-44-2659	NO	no alteration	no alteration	luad	4516.84	0
TCGA-44-2661	NO	no alteration	no alteration	luad	1367.92	525.702
TCGA-44-2662	NO	no alteration	no alteration	luad	1798.73	534.409
TCGA-44-2665	NO	no alteration	no alteration	luad	4361.01	404.53
TCGA-44-2666	NO	no alteration	no alteration	luad	891.252	0
TCGA-44-2668	NO	no alteration	no alteration	luad	3150.32	869.048
TCGA-44-3396	NO	no alteration	no alteration	luad	1292.68	918.616
TCGA-44-3398	NO	no alteration	no alteration	luad	7671.95	0
TCGA-44-3918	NO	no alteration	no alteration	luad	1527.08	0
TCGA-44-3919	NO	no alteration	no alteration	luad	898.862	0
TCGA-44-4112	NO	no alteration	no alteration	luad	2281.93	0
TCGA-44-5643	NO	no alteration	no alteration	luad	1106.48	0
TCGA-44-5644	NO	no alteration	no alteration	luad	2273.65	0
TCGA-44-5645	NO	no alteration	no alteration	luad	12337.3	608.288
TCGA-44-6144	NO	no alteration	no alteration	luad	0	1053.38
TCGA-44-6145	NO	no alteration	no alteration	luad	25794.1	454.364
TCGA-44-6146	NO	no alteration	no alteration	luad	7123.65	225.253
TCGA-44-6147	NO	no alteration	no alteration	luad	2631.69	362.327
TCGA-44-6148	NO	no alteration	no alteration	luad	946.029	883.239
TCGA-44-6774	NO	no alteration	no alteration	luad	718.402	0
TCGA-44-6775	NO	no alteration	no alteration	luad	674.407	0
TCGA-44-6777	NO	no alteration	no alteration	luad	814.308	759.735
TCGA-44-7659	NO	no alteration	no alteration	luad	1997.01	0
TCGA-44-7661	NO	no alteration	no alteration	luad	1082.45	0
TCGA-44-7662	NO	no alteration	no alteration	luad	1378.91	0
TCGA-44-7670	NO	no alteration	no alteration	luad	7418.5	0
TCGA-44-7672	NO	no alteration	no alteration	luad	4385.79	0
TCGA-44-8117	NO	no alteration	no alteration	luad	738.257	0
TCGA-44-8119	NO	no alteration	no alteration	luad	770.961	0
TCGA-44-8120	NO	no alteration	no alteration	luad	2234.61	0
TCGA-44-A47A	NO	no alteration	no alteration	luad	3877.18	0
TCGA-44-A47B	NO	no alteration	no alteration	luad	759.516	0
TCGA-44-A47G	NO	no alteration	no alteration	luad	5611.05	0
TCGA-44-A4SU	NO	no alteration	no alteration	luad	1362.13	0
TCGA-49-4487	NO	no alteration	no alteration	luad	731.255	0
TCGA-49-4490	NO	no alteration	no alteration	luad	2143.59	1087.54
TCGA-49-4494	NO	no alteration	no alteration	luad	6468.38	0
TCGA-49-4501	NO	no alteration	no alteration	luad	5368.3	0
TCGA-49-4505	NO	no alteration	no alteration	luad	3256.81	0
TCGA-49-4510	NO	no alteration	no alteration	luad	4428.48	0
TCGA-49-4512	NO	no alteration	no alteration	luad	1767.87	993.145
TCGA-49-6744	NO	no alteration	no alteration	luad	2261.2	835.208
TCGA-49-6745	NO	no alteration	no alteration	luad	4571.99	2077.49
TCGA-49-6761	NO	no alteration	no alteration	luad	674.61	1050.83
TCGA-49-6767	NO	no alteration	no alteration	luad	2549.11	0
TCGA-50-5044	NO	no alteration	no alteration	luad	4466.73	0
TCGA-50-5045	NO	no alteration	no alteration	luad	1792.72	0
TCGA-50-5049	NO	no alteration	no alteration	luad	1151.23	0
TCGA-50-5055	NO	no alteration	no alteration	luad	1699.34	0
TCGA-50-5066	NO	no alteration	no alteration	luad	19053.1	0
TCGA-50-5072	NO	no alteration	no alteration	luad	10907.6	0
TCGA-50-5931	NO	no alteration	no alteration	luad	1655.93	578.341
TCGA-50-5932	NO	no alteration	no alteration	luad	4520.78	535.714
TCGA-50-5933	NO	no alteration	no alteration	luad	1504.25	529.052
TCGA-50-5935	NO	no alteration	no alteration	luad	1504.38	591.331
TCGA-50-5941	NO	no alteration	no alteration	luad	3498.72	0
TCGA-50-5942	NO	no alteration	no alteration	luad	1249.21	0
TCGA-50-5944	NO	no alteration	no alteration	luad	1922.24	0
TCGA-50-5946	NO	no alteration	no alteration	luad	328.582	0
TCGA-50-6590	NO	no alteration	no alteration	luad	5335.87	0
TCGA-50-6591	NO	no alteration	no alteration	luad	510.155	0
TCGA-50-6592	NO	no alteration	no alteration	luad	17801.8	0
TCGA-50-6593	NO	no alteration	no alteration	luad	3337.4	0
TCGA-50-6594	NO	no alteration	no alteration	luad	5788.03	0
TCGA-50-6595	NO	no alteration	no alteration	luad	1515.76	504.284
TCGA-50-6597	NO	no alteration	no alteration	luad	10025.4	0
TCGA-50-6673	NO	no alteration	no alteration	luad	6365.12	0
TCGA-50-7109	NO	no alteration	no alteration	luad	2596.38	0
TCGA-50-8457	NO	no alteration	no alteration	luad	1145.58	0
TCGA-50-8459	NO	no alteration	no alteration	luad	2196.59	0
TCGA-50-8460	NO	no alteration	no alteration	luad	1576.83	0
TCGA-53-7626	NO	no alteration	no alteration	luad	1887.92	0
TCGA-53-7813	NO	no alteration	no alteration	luad	6316.55	0
TCGA-55-1592	NO	no alteration	no alteration	luad	2862.66	0
TCGA-55-1594	NO	no alteration	no alteration	luad	12107.3	0
TCGA-55-1595	NO	no alteration	no alteration	luad	738.889	0
TCGA-55-1596	NO	no alteration	no alteration	luad	10720.5	0
TCGA-55-6543	NO	no alteration	no alteration	luad	1542.92	0
TCGA-55-6642	NO	no alteration	no alteration	luad	993.447	0
TCGA-55-6712	NO	no alteration	no alteration	luad	3853.91	0
TCGA-55-6968	NO	no alteration	no alteration	luad	25320	1230.77
TCGA-55-6969	NO	no alteration	no alteration	luad	2224.58	1001.69
TCGA-55-6971	NO	no alteration	no alteration	luad	527.59	249.335
TCGA-55-6978	NO	no alteration	no alteration	luad	679.802	971.332
TCGA-55-6979	NO	no alteration	no alteration	luad	806.168	271.455
TCGA-55-6980	NO	no alteration	no alteration	luad	3744.47	380.019
TCGA-55-6981	NO	no alteration	no alteration	luad	1548.25	390.993
TCGA-55-6983	NO	no alteration	no alteration	luad	6407.09	511.709
TCGA-55-6984	NO	no alteration	no alteration	luad	8206.58	560.03
TCGA-55-6985	NO	no alteration	no alteration	luad	2746.27	3237.5
TCGA-55-6986	NO	no alteration	no alteration	luad	896.802	997.531
TCGA-55-7227	NO	no alteration	no alteration	luad	3872.84	0
TCGA-55-7281	NO	no alteration	no alteration	luad	294.587	0
TCGA-55-7283	NO	no alteration	no alteration	luad	4173.93	0
TCGA-55-7284	NO	no alteration	no alteration	luad	9435.95	0
TCGA-55-7570	NO	no alteration	no alteration	luad	21855.3	0
TCGA-55-7573	NO	no alteration	no alteration	luad	787.03	0
TCGA-55-7574	NO	no alteration	no alteration	luad	966.065	0
TCGA-55-7576	NO	no alteration	no alteration	luad	4684.42	0
TCGA-55-7724	NO	no alteration	no alteration	luad	2124.25	0
TCGA-55-7725	NO	no alteration	no alteration	luad	455.882	0
TCGA-55-7726	NO	no alteration	no alteration	luad	1385.09	0
TCGA-55-7727	NO	no alteration	no alteration	luad	2268.81	0
TCGA-55-7728	NO	no alteration	no alteration	luad	7652.9	0
TCGA-55-7903	NO	no alteration	no alteration	luad	1419.53	0
TCGA-55-7907	NO	no alteration	no alteration	luad	2989.84	0
TCGA-55-7910	NO	no alteration	no alteration	luad	2292.59	0
TCGA-55-7911	NO	no alteration	no alteration	luad	3667.5	0
TCGA-55-7913	NO	no alteration	no alteration	luad	2567.19	0
TCGA-55-7914	NO	no alteration	no alteration	luad	4248.38	0
TCGA-55-7994	NO	no alteration	no alteration	luad	2882.75	0
TCGA-55-8087	NO	no alteration	no alteration	luad	1719.37	0
TCGA-55-8089	NO	no alteration	no alteration	luad	24959.6	0
TCGA-55-8090	NO	no alteration	no alteration	luad	1346.24	0
TCGA-55-8091	NO	no alteration	no alteration	luad	4236.33	0
TCGA-55-8092	NO	no alteration	no alteration	luad	2170.93	0
TCGA-55-8096	NO	no alteration	no alteration	luad	2670.06	0
TCGA-55-8097	NO	no alteration	no alteration	luad	1522.84	0
TCGA-55-8203	NO	no alteration	no alteration	luad	4418.56	0
TCGA-55-8204	NO	no alteration	no alteration	luad	976.931	0
TCGA-55-8205	NO	no alteration	no alteration	luad	2036.43	0
TCGA-55-8206	NO	no alteration	no alteration	luad	2730.66	0
TCGA-55-8207	NO	no alteration	no alteration	luad	979.295	0
TCGA-55-8208	NO	no alteration	no alteration	luad	6619.91	0
TCGA-55-8299	NO	no alteration	no alteration	luad	1236.68	0
TCGA-55-8301	NO	no alteration	no alteration	luad	1353.98	0
TCGA-55-8507	NO	no alteration	no alteration	luad	1022.73	0
TCGA-55-8508	NO	no alteration	no alteration	luad	2091.95	0
TCGA-55-8511	NO	no alteration	no alteration	luad	632.551	0
TCGA-55-8512	NO	no alteration	no alteration	luad	11672.9	0
TCGA-55-8513	NO	no alteration	no alteration	luad	4057.12	0
TCGA-55-8514	NO	no alteration	no alteration	luad	384.516	0
TCGA-55-8614	NO	no alteration	no alteration	luad	438.787	0
TCGA-55-8615	NO	no alteration	no alteration	luad	2525.13	0
TCGA-55-8616	NO	no alteration	no alteration	luad	1443.28	0
TCGA-55-8619	NO	no alteration	no alteration	luad	2933.02	0
TCGA-55-8621	NO	no alteration	no alteration	luad	1956.34	0
TCGA-55-A48X	NO	no alteration	no alteration	luad	1497.56	0
TCGA-55-A48Z	NO	no alteration	no alteration	luad	908.698	0
TCGA-55-A490	NO	no alteration	no alteration	luad	0	0
TCGA-55-A491	NO	no alteration	no alteration	luad	2926.95	0
TCGA-55-A493	NO	no alteration	no alteration	luad	604.985	0
TCGA-55-A494	NO	no alteration	no alteration	luad	4550.74	0
TCGA-55-A4DG	NO	no alteration	no alteration	luad	3593.88	0
TCGA-62-8394	NO	no alteration	no alteration	luad	2842.71	0
TCGA-62-8397	NO	no alteration	no alteration	luad	4575.18	0
TCGA-62-8399	NO	no alteration	no alteration	luad	446.293	0
TCGA-62-8402	NO	no alteration	no alteration	luad	1512.5	0
TCGA-62-A46P	NO	no alteration	no alteration	luad	3694.74	0
TCGA-62-A46R	NO	no alteration	no alteration	luad	6179.18	0
TCGA-62-A46S	NO	no alteration	no alteration	luad	3407.95	0
TCGA-62-A46U	NO	no alteration	no alteration	luad	5259.76	0
TCGA-62-A46V	NO	no alteration	no alteration	luad	11900.2	0
TCGA-62-A46Y	NO	no alteration	no alteration	luad	802.506	0
TCGA-62-A472	NO	no alteration	no alteration	luad	5852.32	0
TCGA-64-1676	NO	no alteration	no alteration	luad	21107.4	0
TCGA-64-1677	NO	no alteration	no alteration	luad	739.606	0
TCGA-64-1678	NO	no alteration	no alteration	luad	43622.6	0
TCGA-64-1679	NO	no alteration	no alteration	luad	599.245	0
TCGA-64-1680	NO	no alteration	no alteration	luad	1853.51	0
TCGA-64-1681	NO	no alteration	no alteration	luad	5855.25	0
TCGA-64-5774	NO	no alteration	no alteration	luad	2881.61	0
TCGA-64-5775	NO	no alteration	no alteration	luad	797.804	0
TCGA-64-5778	NO	no alteration	no alteration	luad	1651.8	0
TCGA-64-5779	NO	no alteration	no alteration	luad	1000	0
TCGA-64-5815	NO	no alteration	no alteration	luad	4686.57	0
TCGA-67-3770	NO	no alteration	no alteration	luad	9156.96	0
TCGA-67-3772	NO	no alteration	no alteration	luad	6554.78	0
TCGA-67-3773	NO	no alteration	no alteration	luad	2103.8	0
TCGA-67-3774	NO	no alteration	no alteration	luad	11109.1	0
TCGA-67-4679	NO	no alteration	no alteration	luad	1339.84	0
TCGA-67-6215	NO	no alteration	no alteration	luad	1810.35	0
TCGA-67-6216	NO	no alteration	no alteration	luad	673.641	0
TCGA-67-6217	NO	no alteration	no alteration	luad	3350.57	0
TCGA-69-7760	NO	no alteration	no alteration	luad	4287.32	0
TCGA-69-7761	NO	no alteration	no alteration	luad	9437.13	0
TCGA-69-7763	NO	no alteration	no alteration	luad	1610.76	0
TCGA-69-7764	NO	no alteration	no alteration	luad	2793.77	0
TCGA-69-7765	NO	no alteration	no alteration	luad	2357.05	0
TCGA-69-7973	NO	no alteration	no alteration	luad	5052.91	0
TCGA-69-7974	NO	no alteration	no alteration	luad	4575.35	0
TCGA-69-7978	NO	no alteration	no alteration	luad	2898.79	0
TCGA-69-7979	NO	no alteration	no alteration	luad	5904.32	0
TCGA-69-7980	NO	no alteration	no alteration	luad	5283.93	0
TCGA-69-8254	NO	no alteration	no alteration	luad	8958.47	0
TCGA-69-8255	NO	no alteration	no alteration	luad	5726.77	0
TCGA-69-A59K	NO	no alteration	no alteration	luad	32442.8	0
TCGA-71-6725	NO	no alteration	no alteration	luad	2698.09	0
TCGA-73-4659	NO	no alteration	no alteration	luad	24910.3	0
TCGA-73-4662	NO	no alteration	no alteration	luad	842.525	0
TCGA-73-4668	NO	no alteration	no alteration	luad	1380.57	0
TCGA-73-4675	NO	no alteration	no alteration	luad	23752.2	0
TCGA-73-7499	NO	no alteration	no alteration	luad	5109.4	0
TCGA-75-5122	NO	no alteration	no alteration	luad	4254.71	0
TCGA-75-5125	NO	no alteration	no alteration	luad	345.361	0
TCGA-75-5126	NO	no alteration	no alteration	luad	2497.61	0
TCGA-75-5146	NO	no alteration	no alteration	luad	2690.29	0
TCGA-75-5147	NO	no alteration	no alteration	luad	3535.24	0
TCGA-75-6203	NO	no alteration	no alteration	luad	1087.35	0
TCGA-75-6205	NO	no alteration	no alteration	luad	6641.53	0
TCGA-75-6207	NO	no alteration	no alteration	luad	2456.26	0
TCGA-75-6212	NO	no alteration	no alteration	luad	1092.01	0
TCGA-75-6214	NO	no alteration	no alteration	luad	2205.45	0
TCGA-75-7025	NO	no alteration	no alteration	luad	6216.34	0
TCGA-75-7030	NO	no alteration	no alteration	luad	2985.42	0
TCGA-75-7031	NO	no alteration	no alteration	luad	30222.6	0
TCGA-78-7145	NO	no alteration	no alteration	luad	1890.08	0
TCGA-78-7147	NO	no alteration	no alteration	luad	6970.88	0
TCGA-78-7148	NO	no alteration	no alteration	luad	14716.8	0
TCGA-78-7150	NO	no alteration	no alteration	luad	8938.61	0
TCGA-78-7152	NO	no alteration	no alteration	luad	2293.41	0
TCGA-78-7155	NO	no alteration	no alteration	luad	48.6111	0
TCGA-78-7159	NO	no alteration	no alteration	luad	1582.37	0
TCGA-78-7160	NO	no alteration	no alteration	luad	19438.5	0
TCGA-78-7161	NO	no alteration	no alteration	luad	1759.24	0
TCGA-78-7163	NO	no alteration	no alteration	luad	17071.6	0
TCGA-78-7220	NO	no alteration	no alteration	luad	16066.4	0
TCGA-78-7535	NO	no alteration	no alteration	luad	1582.17	0
TCGA-78-7536	NO	no alteration	no alteration	luad	1229.62	0
TCGA-78-7537	NO	no alteration	no alteration	luad	2359.49	0
TCGA-78-7539	NO	no alteration	no alteration	luad	2756.41	0
TCGA-78-7540	NO	no alteration	no alteration	luad	14698.6	0
TCGA-78-7542	NO	no alteration	no alteration	luad	3609.57	0
TCGA-78-8640	NO	no alteration	no alteration	luad	37668.3	0
TCGA-78-8648	NO	no alteration	no alteration	luad	594.347	0
TCGA-78-8655	NO	no alteration	no alteration	luad	851.172	0
TCGA-78-8662	NO	no alteration	no alteration	luad	2591.66	0
TCGA-80-5607	NO	no alteration	no alteration	luad	794.142	0
TCGA-80-5608	NO	no alteration	no alteration	luad	6538.9	0
TCGA-80-5611	NO	no alteration	no alteration	luad	12283.2	0
TCGA-83-5908	NO	no alteration	no alteration	luad	1875.7	0
TCGA-86-6562	NO	no alteration	no alteration	luad	1745.14	0
TCGA-86-6851	NO	no alteration	no alteration	luad	1061.52	0
TCGA-86-7701	NO	no alteration	no alteration	luad	2577.45	0
TCGA-86-7711	NO	no alteration	no alteration	luad	5946.44	0
TCGA-86-7713	NO	no alteration	no alteration	luad	832.562	0
TCGA-86-7714	NO	no alteration	no alteration	luad	2578.95	0
TCGA-86-7953	NO	no alteration	no alteration	luad	1688.75	0
TCGA-86-7954	NO	no alteration	no alteration	luad	3507.66	0
TCGA-86-7955	NO	no alteration	no alteration	luad	1041.95	0
TCGA-86-8054	NO	no alteration	no alteration	luad	472.234	0
TCGA-86-8055	NO	no alteration	no alteration	luad	2554.65	0
TCGA-86-8056	NO	no alteration	no alteration	luad	7275.59	0
TCGA-86-8073	NO	no alteration	no alteration	luad	10993	0
TCGA-86-8074	NO	no alteration	no alteration	luad	1551.47	0
TCGA-86-8075	NO	no alteration	no alteration	luad	1425.51	0
TCGA-86-8076	NO	no alteration	no alteration	luad	2282.6	0
TCGA-86-8278	NO	no alteration	no alteration	luad	3807.61	0
TCGA-86-8279	NO	no alteration	no alteration	luad	1872.89	0
TCGA-86-8280	NO	no alteration	no alteration	luad	2690.66	0
TCGA-86-8359	NO	no alteration	no alteration	luad	1105.1	0
TCGA-86-8585	NO	no alteration	no alteration	luad	105.87	0
TCGA-86-8668	NO	no alteration	no alteration	luad	298.363	0
TCGA-86-8669	NO	no alteration	no alteration	luad	2519.22	0
TCGA-86-8671	NO	no alteration	no alteration	luad	1647.61	0
TCGA-86-8672	NO	no alteration	no alteration	luad	15240.5	0
TCGA-86-8673	NO	no alteration	no alteration	luad	1521.41	0
TCGA-86-A456	NO	no alteration	no alteration	luad	9570.9	0
TCGA-86-A4JF	NO	no alteration	no alteration	luad	5522.09	0
TCGA-86-A4P7	NO	no alteration	no alteration	luad	2100.57	0
TCGA-86-A4P8	NO	no alteration	no alteration	luad	318.14	0
TCGA-91-6828	NO	no alteration	no alteration	luad	6070.71	747.91
TCGA-91-6829	NO	no alteration	no alteration	luad	1220.96	2249.49
TCGA-91-6830	NO	no alteration	no alteration	luad	17973.2	0
TCGA-91-6831	NO	no alteration	no alteration	luad	1646.92	671.476
TCGA-91-6835	NO	no alteration	no alteration	luad	297.065	702.711
TCGA-91-6836	NO	no alteration	no alteration	luad	3810.32	794.598
TCGA-91-6840	NO	no alteration	no alteration	luad	631.891	0
TCGA-91-6847	NO	no alteration	no alteration	luad	460.932	621.72
TCGA-91-7771	NO	no alteration	no alteration	luad	5670.86	0
TCGA-91-8496	NO	no alteration	no alteration	luad	4569.79	0
TCGA-91-8497	NO	no alteration	no alteration	luad	1520.44	0
TCGA-91-8499	NO	no alteration	no alteration	luad	1125.39	0
TCGA-91-A4BC	NO	no alteration	no alteration	luad	496.084	0
TCGA-91-A4BD	NO	no alteration	no alteration	luad	5312.67	0
TCGA-93-7347	NO	no alteration	no alteration	luad	2536.52	0
TCGA-93-7348	NO	no alteration	no alteration	luad	1532.24	0
TCGA-93-A4JN	NO	no alteration	no alteration	luad	2003.33	0
TCGA-93-A4JO	NO	no alteration	no alteration	luad	800.732	0
TCGA-93-A4JP	NO	no alteration	no alteration	luad	984.12	0
TCGA-93-A4JQ	NO	no alteration	no alteration	luad	2078.47	0
TCGA-95-7039	NO	no alteration	no alteration	luad	13482.9	0
TCGA-95-7562	NO	no alteration	no alteration	luad	911.58	0
TCGA-95-7567	NO	no alteration	no alteration	luad	2023.91	0
TCGA-95-7944	NO	no alteration	no alteration	luad	410.322	0
TCGA-95-7948	NO	no alteration	no alteration	luad	8502.3	0
TCGA-95-8039	NO	no alteration	no alteration	luad	1785.74	0
TCGA-95-8494	NO	no alteration	no alteration	luad	4043.98	0
TCGA-95-A4VK	NO	no alteration	no alteration	luad	2398.24	0
TCGA-95-A4VN	NO	no alteration	no alteration	luad	5106.07	0
TCGA-95-A4VP	NO	no alteration	no alteration	luad	2167.47	0
TCGA-97-7546	NO	no alteration	no alteration	luad	400.835	0
TCGA-97-7547	NO	no alteration	no alteration	luad	6470.73	0
TCGA-97-7552	NO	no alteration	no alteration	luad	5271.63	0
TCGA-97-7553	NO	no alteration	no alteration	luad	1009.01	0
TCGA-97-7554	NO	no alteration	no alteration	luad	1571.29	0
TCGA-97-7937	NO	no alteration	no alteration	luad	5457.61	0
TCGA-97-7938	NO	no alteration	no alteration	luad	3594.56	0
TCGA-97-8171	NO	no alteration	no alteration	luad	529.701	0
TCGA-97-8172	NO	no alteration	no alteration	luad	1917.97	0
TCGA-97-8175	NO	no alteration	no alteration	luad	2100.52	0
TCGA-97-8177	NO	no alteration	no alteration	luad	1347.18	0
TCGA-97-8547	NO	no alteration	no alteration	luad	3284.73	0
TCGA-97-8552	NO	no alteration	no alteration	luad	1213.41	0
TCGA-97-A4LX	NO	no alteration	no alteration	luad	3522.36	0
TCGA-97-A4M0	NO	no alteration	no alteration	luad	10314.3	0
TCGA-97-A4M1	NO	no alteration	no alteration	luad	1023.98	0
TCGA-97-A4M2	NO	no alteration	no alteration	luad	2251.16	0
TCGA-97-A4M5	NO	no alteration	no alteration	luad	4192.21	0
TCGA-97-A4M6	NO	no alteration	no alteration	luad	8364.59	0
TCGA-97-A4M7	NO	no alteration	no alteration	luad	3136.66	0
TCGA-99-7458	NO	no alteration	no alteration	luad	4223.12	0
TCGA-99-8025	NO	no alteration	no alteration	luad	5653.78	0
TCGA-99-8028	NO	no alteration	no alteration	luad	1666.23	0
TCGA-99-8032	NO	no alteration	no alteration	luad	1768.26	0
TCGA-J2-8192	NO	no alteration	no alteration	luad	2068.14	0
TCGA-J2-A4AE	NO	no alteration	no alteration	luad	2218.09	0
TCGA-J2-A4AG	NO	no alteration	no alteration	luad	893.767	0
TCGA-L4-A4E5	NO	no alteration	no alteration	luad	1151.76	0
TCGA-L9-A443	NO	no alteration	no alteration	luad	2281.06	0
TCGA-L9-A444	NO	no alteration	no alteration	luad	668.185	0
TCGA-MN-A4N1	NO	no alteration	no alteration	luad	1627.92	0
TCGA-MN-A4N4	NO	no alteration	no alteration	luad	1568.24	0
TCGA-MN-A4N5	NO	no alteration	no alteration	luad	1232.28	0
TCGA-MP-A4SW	NO	no alteration	no alteration	luad	4052.82	0
TCGA-MP-A4T2	NO	no alteration	no alteration	luad	0	0
TCGA-MP-A4T4	NO	no alteration	no alteration	luad	2121.8	0
TCGA-MP-A4T6	NO	no alteration	no alteration	luad	4013.17	0
TCGA-MP-A4T8	NO	no alteration	no alteration	luad	883.57	0
TCGA-MP-A4T9	NO	no alteration	no alteration	luad	442.851	0
TCGA-MP-A4TA	NO	no alteration	no alteration	luad	9125.58	0
TCGA-MP-A4TC	NO	no alteration	no alteration	luad	2027.75	0
TCGA-MP-A4TD	NO	no alteration	no alteration	luad	16716.1	0
TCGA-MP-A4TF	NO	no alteration	no alteration	luad	204.731	0
TCGA-MP-A4TH	NO	no alteration	no alteration	luad	3345.48	0
TCGA-MP-A4TI	NO	no alteration	no alteration	luad	1682.19	0
TCGA-MP-A4TJ	NO	no alteration	no alteration	luad	2095.2	0
TCGA-MP-A4TK	NO	no alteration	no alteration	luad	1088.66	0
TCGA-NJ-A4YF	NO	no alteration	no alteration	luad	1688.94	0
TCGA-NJ-A4YG	NO	no alteration	no alteration	luad	0	0
TCGA-NJ-A4YI	NO	no alteration	no alteration	luad	2570.66	0
TCGA-NJ-A4YP	NO	no alteration	no alteration	luad	2307.16	0
TCGA-NJ-A55A	NO	no alteration	no alteration	luad	2442.52	0
TCGA-NJ-A55O	NO	no alteration	no alteration	luad	3878.06	0
TCGA-O1-A52J	NO	no alteration	no alteration	luad	6232.06	0
